# Supplementary material for: Validation testing to determine the sensitivity of lateral flow testing for asymptomatic SARS-CoV-2 detection in low prevalence settings: Testing frequency and public health messaging is key
Source: PLoS Biol. 2021 Apr 29;19(4):e3001216. doi: 10.1371/journal.pbio.3001216 (PMC8112643; doi:10.1371/journal.pbio.3001216)
Supplement: S1 Table — (XLSX) [file pbio.3001216.s001.xlsx]

## Sheet: Sheet 1
Sample	ORF1ab Ct	N gene Ct	S gene Ct	Status	Interpretive Result
1	9.47137	10.0249		VALID	Positive SARS-CoV-2
2	9.63333	10.0475		VALID	Positive SARS-CoV-2
3	9.98884	10.5333	10.0865	VALID	Positive SARS-CoV-2
4	9.88413	10.7127		VALID	Positive SARS-CoV-2
5	9.86206	10.786		VALID	Positive SARS-CoV-2
6	10.1364	10.8154		VALID	Positive SARS-CoV-2
7	9.74526	10.8855		VALID	Positive SARS-CoV-2
8	10.4812	10.9131		VALID	Positive SARS-CoV-2
9	10.5238	10.9451		VALID	Positive SARS-CoV-2
10	10.4231	10.999		VALID	Positive SARS-CoV-2
11	10.2483	11.0403		VALID	Positive SARS-CoV-2
12	9.97514	11.0884		VALID	Positive SARS-CoV-2
13	10.0379	11.2279		VALID	Positive SARS-CoV-2
14		11.2322	10.3871	VALID	Positive SARS-CoV-2
15	11.7719	11.2944		VALID	Positive SARS-CoV-2
16	10.1001	11.3015		VALID	Positive SARS-CoV-2
17	10.5844	11.4366		VALID	Positive SARS-CoV-2
18	10.6773	11.45	11.9707	VALID	Positive SARS-CoV-2
19	11.2368	11.6505	11.4761	VALID	Positive SARS-CoV-2
20	10.6586	11.6533		VALID	Positive SARS-CoV-2
21	10.3402	11.6793		VALID	Positive SARS-CoV-2
22	11.0745	11.8329		VALID	Positive SARS-CoV-2
23	11.3727	11.9854		VALID	Positive SARS-CoV-2
24	10.97	12.0189		VALID	Positive SARS-CoV-2
25	11.0587	12.0195		VALID	Positive SARS-CoV-2
26	11.584	12.0529		VALID	Positive SARS-CoV-2
27	11.0542	12.1494	11.2633	VALID	Positive SARS-CoV-2
28	11.6281	12.2523		VALID	Positive SARS-CoV-2
29	11.4263	12.2597	11.5289	VALID	Positive SARS-CoV-2
30	10.9308	12.2794	11.1817	VALID	Positive SARS-CoV-2
31	11.7498	12.3431		VALID	Positive SARS-CoV-2
32	11.6438	12.6406		VALID	Positive SARS-CoV-2
33	11.3252	12.6897	11.9608	VALID	Positive SARS-CoV-2
34	11.2176	12.6993		VALID	Positive SARS-CoV-2
35	12.062	12.8699	12.2461	VALID	Positive SARS-CoV-2
36	11.1185	12.9302	11.5441	VALID	Positive SARS-CoV-2
37	12.7046	12.9453		VALID	Positive SARS-CoV-2
38	12.1154	13.0965		VALID	Positive SARS-CoV-2
39	11.9871	13.1429		VALID	Positive SARS-CoV-2
40	12.0452	13.1651	12.4297	VALID	Positive SARS-CoV-2
41	12.133	13.231		VALID	Positive SARS-CoV-2
42	12.133	13.231		VALID	Positive SARS-CoV-2
43	12.6694	13.3698		VALID	Positive SARS-CoV-2
44	11.1507	13.3857		VALID	Positive SARS-CoV-2
45		13.6131	13.5339	VALID	Positive SARS-CoV-2
46	12.4946	13.681		VALID	Positive SARS-CoV-2
47	13.1913	13.6983	14.4758	VALID	Positive SARS-CoV-2
48	12.7193	13.7483		VALID	Positive SARS-CoV-2
49	12.2912	13.8679		VALID	Positive SARS-CoV-2
50	12.0917	13.9274		VALID	Positive SARS-CoV-2
51	12.3997	13.9367	13.01	VALID	Positive SARS-CoV-2
52	12.656	13.9754		VALID	Positive SARS-CoV-2
53	13.1648	14.0552		VALID	Positive SARS-CoV-2
54	13.0186	14.0603		VALID	Positive SARS-CoV-2
55	12.9599	14.1109		VALID	Positive SARS-CoV-2
56	12.9963	14.1324	13.2352	VALID	Positive SARS-CoV-2
57	13.1613	14.1983		VALID	Positive SARS-CoV-2
58	13.4858	14.2007	13.4677	VALID	Positive SARS-CoV-2
59	11.6362	14.2203		VALID	Positive SARS-CoV-2
60	13.266	14.2218	13.369	VALID	Positive SARS-CoV-2
61	12.382	14.2526	13.3353	VALID	Positive SARS-CoV-2
62	13.0539	14.2568		VALID	Positive SARS-CoV-2
63		14.2598	13.7485	VALID	Positive SARS-CoV-2
64	13.7246	14.281		VALID	Positive SARS-CoV-2
65	13.1248	14.2946		VALID	Positive SARS-CoV-2
66	13.3504	14.3085	13.5646	VALID	Positive SARS-CoV-2
67	12.9739	14.3127		VALID	Positive SARS-CoV-2
68	13.222	14.325		VALID	Positive SARS-CoV-2
69	12.4937	14.3927	12.763	VALID	Positive SARS-CoV-2
70	14.8959	14.4249		VALID	Positive SARS-CoV-2
71	13.4859	14.6307	14.6365	VALID	Positive SARS-CoV-2
72	13.3588	14.6329		VALID	Positive SARS-CoV-2
73	13.6498	14.6586	15.7157	VALID	Positive SARS-CoV-2
74	13.6078	14.7113	14.4344	VALID	Positive SARS-CoV-2
75	13.4387	14.7524	13.6952	VALID	Positive SARS-CoV-2
76	14.4139	14.7577		VALID	Positive SARS-CoV-2
77	13.6656	14.8427	13.9839	VALID	Positive SARS-CoV-2
78	13.6538	14.8453	14.301	VALID	Positive SARS-CoV-2
79	11.1367	14.897	11.4115	VALID	Positive SARS-CoV-2
80	14.1228	14.9953		VALID	Positive SARS-CoV-2
81	14.0275	15.0052		VALID	Positive SARS-CoV-2
82	14.2363	15.0475		VALID	Positive SARS-CoV-2
83	14.1453	15.0821		VALID	Positive SARS-CoV-2
84	14.2616	15.0828		VALID	Positive SARS-CoV-2
85	14.1399	15.0915		VALID	Positive SARS-CoV-2
86	14.6924	15.1402		VALID	Positive SARS-CoV-2
87	14.7177	15.1837		VALID	Positive SARS-CoV-2
88	14.8132	15.1853	15.5525	VALID	Positive SARS-CoV-2
89	14.8483	15.2626	15.4522	VALID	Positive SARS-CoV-2
90	13.6546	15.2963	14.4393	VALID	Positive SARS-CoV-2
91	14.4321	15.3156	15.3741	VALID	Positive SARS-CoV-2
92	14.8621	15.3697		VALID	Positive SARS-CoV-2
93	13.4763	15.4054	14.2152	VALID	Positive SARS-CoV-2
94	14.941	15.4251	15.1186	VALID	Positive SARS-CoV-2
95	14.4076	15.4655		VALID	Positive SARS-CoV-2
96	14.9106	15.581	15.1899	VALID	Positive SARS-CoV-2
97	14.7067	15.6101	16.1584	VALID	Positive SARS-CoV-2
98	14.283	15.6536	14.7346	VALID	Positive SARS-CoV-2
99	14.713	15.7122		VALID	Positive SARS-CoV-2
100	16.2481	15.7261		VALID	Positive SARS-CoV-2
101	10.103	15.7958	11.3692	VALID	Positive SARS-CoV-2
102	13.8494	15.8094	14.0297	VALID	Positive SARS-CoV-2
103	16.256	15.8274	17.1675	VALID	Positive SARS-CoV-2
104	14.2274	15.8559	14.6531	VALID	Positive SARS-CoV-2
105	14.9468	16.0259	15.1648	VALID	Positive SARS-CoV-2
106	15.6963	16.0702	15.7011	VALID	Positive SARS-CoV-2
107	15.0696	16.1171	15.5028	VALID	Positive SARS-CoV-2
108	14.8707	16.1552	15.3124	VALID	Positive SARS-CoV-2
109		16.1865	15.3684	VALID	Positive SARS-CoV-2
110	15.6141	16.2686		VALID	Positive SARS-CoV-2
111	13.7052	16.3479	14.4265	VALID	Positive SARS-CoV-2
112	15.3902	16.3882		VALID	Positive SARS-CoV-2
113	16.1219	16.3982		VALID	Positive SARS-CoV-2
114	14.5632	16.4102	14.3994	VALID	Positive SARS-CoV-2
115	15.9876	16.4284	17.8631	VALID	Positive SARS-CoV-2
116	15.2424	16.4311		VALID	Positive SARS-CoV-2
117	15.228	16.4983	15.9528	VALID	Positive SARS-CoV-2
118	16.837	16.577		VALID	Positive SARS-CoV-2
119	14.9853	16.5807	15.6292	VALID	Positive SARS-CoV-2
120	16.4844	16.6804	17.2775	VALID	Positive SARS-CoV-2
121	14.8731	16.7025	15.6355	VALID	Positive SARS-CoV-2
122	15.9575	16.7563	16.5466	VALID	Positive SARS-CoV-2
123	15.3986	16.7588		VALID	Positive SARS-CoV-2
124	15.3263	16.8014	15.4445	VALID	Positive SARS-CoV-2
125	15.2319	16.8034	15.9618	VALID	Positive SARS-CoV-2
126	16.6956	16.8169	16.8883	VALID	Positive SARS-CoV-2
127	15.5397	16.842	15.4886	VALID	Positive SARS-CoV-2
128	15.183	16.8527		VALID	Positive SARS-CoV-2
129	15.329	16.8936	16.7092	VALID	Positive SARS-CoV-2
130	15.9264	16.9101	16.4295	VALID	Positive SARS-CoV-2
131	17.1166	16.9152	17.7701	VALID	Positive SARS-CoV-2
132	15.7571	16.9286	16.6775	VALID	Positive SARS-CoV-2
133	15.8251	16.9445	15.9563	VALID	Positive SARS-CoV-2
134	16.5919	16.9808	18.187	VALID	Positive SARS-CoV-2
135	15.1316	16.992	15.8012	VALID	Positive SARS-CoV-2
136	15.897	17.0109	16.8077	VALID	Positive SARS-CoV-2
137	16.7279	17.026		VALID	Positive SARS-CoV-2
138	16.0985	17.2222	16.8723	VALID	Positive SARS-CoV-2
139	17.2004	17.2328		VALID	Positive SARS-CoV-2
140	16.1837	17.3023	16.1234	VALID	Positive SARS-CoV-2
141	16.4329	17.3482	16.9177	VALID	Positive SARS-CoV-2
142	16.42	17.3557	17.5536	VALID	Positive SARS-CoV-2
143	15.3977	17.3692	15.4179	VALID	Positive SARS-CoV-2
144	16.8022	17.4488		VALID	Positive SARS-CoV-2
145	15.8099	17.4674	16.2531	VALID	Positive SARS-CoV-2
146	16.3466	17.4835	16.7141	VALID	Positive SARS-CoV-2
147	16.3177	17.5287		VALID	Positive SARS-CoV-2
148	16.5369	17.6964	17.5839	VALID	Positive SARS-CoV-2
149	16.0038	17.719		VALID	Positive SARS-CoV-2
150	17.5581	17.7911	18.3329	VALID	Positive SARS-CoV-2
151	16.5903	17.8033		VALID	Positive SARS-CoV-2
152	15.3692	17.8237	15.9495	VALID	Positive SARS-CoV-2
153	16.5306	17.8251	17.4398	VALID	Positive SARS-CoV-2
154	15.475	17.8483	16.397	VALID	Positive SARS-CoV-2
155	16.5929	17.8602		VALID	Positive SARS-CoV-2
156	16.8566	17.8821	18.4199	VALID	Positive SARS-CoV-2
157	17.5865	17.9495	18.4105	VALID	Positive SARS-CoV-2
158	16.415	17.9776		VALID	Positive SARS-CoV-2
159	15.9141	18.0067	16.4538	VALID	Positive SARS-CoV-2
160	17.1424	18.0172		VALID	Positive SARS-CoV-2
161	16.4991	18.0264	17.8395	VALID	Positive SARS-CoV-2
162	17.0797	18.0284		VALID	Positive SARS-CoV-2
163	16.9969	18.0577		VALID	Positive SARS-CoV-2
164		18.1769	17.6787	VALID	Positive SARS-CoV-2
165	18.0683	18.2453	19.1268	VALID	Positive SARS-CoV-2
166	17.0762	18.2487		VALID	Positive SARS-CoV-2
167		18.2607	17.1694	VALID	Positive SARS-CoV-2
168	17.2532	18.31	17.6751	VALID	Positive SARS-CoV-2
169	16.4723	18.3134	17.2995	VALID	Positive SARS-CoV-2
170	18.2112	18.3264	18.5456	VALID	Positive SARS-CoV-2
171	17.5055	18.3323	17.5529	VALID	Positive SARS-CoV-2
172	17.106	18.3379	17.4136	VALID	Positive SARS-CoV-2
173	17.7201	18.3681	18.2614	VALID	Positive SARS-CoV-2
174	16.9953	18.4398	18.1147	VALID	Positive SARS-CoV-2
175	18.7086	18.4684	19.2421	VALID	Positive SARS-CoV-2
176	17.9417	18.5422	17.8056	VALID	Positive SARS-CoV-2
177	17.6543	18.5585	18.2506	VALID	Positive SARS-CoV-2
178	16.2869	18.5793	16.5596	VALID	Positive SARS-CoV-2
179	17.8194	18.5993	18.6136	VALID	Positive SARS-CoV-2
180	17.4096	18.6461	17.8219	VALID	Positive SARS-CoV-2
181	17.0458	18.6594	17.5781	VALID	Positive SARS-CoV-2
182	16.9497	18.6616	17.4131	VALID	Positive SARS-CoV-2
183	18.0015	18.6676		VALID	Positive SARS-CoV-2
184	17.4547	18.7048	17.219	VALID	Positive SARS-CoV-2
185	18.5742	18.7116	18.9234	VALID	Positive SARS-CoV-2
186	17.9102	18.7211		VALID	Positive SARS-CoV-2
187	18.2147	18.7482	19.6748	VALID	Positive SARS-CoV-2
188	16.7816	18.7744	17.2555	VALID	Positive SARS-CoV-2
189	17.5168	18.7983	18.5096	VALID	Positive SARS-CoV-2
190	16.8659	18.825	17.4917	VALID	Positive SARS-CoV-2
191	17.4324	18.9243	17.7929	VALID	Positive SARS-CoV-2
192	17.2179	18.9518		VALID	Positive SARS-CoV-2
193	18.2445	19.0877	18.8013	VALID	Positive SARS-CoV-2
194	18.8942	19.1475	19.6625	VALID	Positive SARS-CoV-2
195	19.0785	19.1953	20.394	VALID	Positive SARS-CoV-2
196	18.3387	19.1953	18.1874	VALID	Positive SARS-CoV-2
197	18.193	19.2035		VALID	Positive SARS-CoV-2
198	18.1285	19.2659		VALID	Positive SARS-CoV-2
199	18.7096	19.2813	18.5813	VALID	Positive SARS-CoV-2
200	18.3693	19.3025	19.4066	VALID	Positive SARS-CoV-2
201	18.194	19.3376		VALID	Positive SARS-CoV-2
202	18.406	19.3443	19.2994	VALID	Positive SARS-CoV-2
203	18.1974	19.3472	18.2374	VALID	Positive SARS-CoV-2
204	18.6371	19.3676	19.3695	VALID	Positive SARS-CoV-2
205	19.0127	19.3828		VALID	Positive SARS-CoV-2
206	18.0524	19.383	18.3248	VALID	Positive SARS-CoV-2
207	17.8147	19.3931	18.5631	VALID	Positive SARS-CoV-2
208	17.2852	19.3942		VALID	Positive SARS-CoV-2
209	19.0402	19.3979	20.4542	VALID	Positive SARS-CoV-2
210	18.6168	19.4596	19.2744	VALID	Positive SARS-CoV-2
211	18.175	19.4668	18.2685	VALID	Positive SARS-CoV-2
212	18.2247	19.4847	18.7564	VALID	Positive SARS-CoV-2
213	17.4258	19.4967	17.8236	VALID	Positive SARS-CoV-2
214	18.3881	19.5017	18.6375	VALID	Positive SARS-CoV-2
215	18.2753	19.5307	18.8474	VALID	Positive SARS-CoV-2
216	18.2479	19.5482	18.5463	VALID	Positive SARS-CoV-2
217	17.9201	19.5657	19.2982	VALID	Positive SARS-CoV-2
218	18.6989	19.5945	19.1234	VALID	Positive SARS-CoV-2
219	18.3602	19.623	18.8007	VALID	Positive SARS-CoV-2
220	18.6606	19.6286	19.2388	VALID	Positive SARS-CoV-2
221	18.0701	19.6606		VALID	Positive SARS-CoV-2
222	18.437	19.698	18.7654	VALID	Positive SARS-CoV-2
223	19.4434	19.7088	20.4548	VALID	Positive SARS-CoV-2
224	18.4955	19.7618	18.84	VALID	Positive SARS-CoV-2
225	17.3057	19.7926	17.9701	VALID	Positive SARS-CoV-2
226	19.1566	19.7945	19.5612	VALID	Positive SARS-CoV-2
227	19.7037	19.7958	19.0039	VALID	Positive SARS-CoV-2
228	18.5428	19.8077		VALID	Positive SARS-CoV-2
229	19.0254	19.8384		VALID	Positive SARS-CoV-2
230	18.4891	19.8548	18.7707	VALID	Positive SARS-CoV-2
231	20.6004	19.901		VALID	Positive SARS-CoV-2
232	19.1369	19.9231		VALID	Positive SARS-CoV-2
233	17.8163	19.937	19.2438	VALID	Positive SARS-CoV-2
234	19.4536	19.9948	19.8394	VALID	Positive SARS-CoV-2
235	19.6719	20.1777	19.5697	VALID	Positive SARS-CoV-2
236	18.879	20.2005	19.3919	VALID	Positive SARS-CoV-2
237	19.5514	20.2102		VALID	Positive SARS-CoV-2
238	19.3047	20.2253	19.2526	VALID	Positive SARS-CoV-2
239	19.7614	20.2391		VALID	Positive SARS-CoV-2
240	18.5087	20.2593	19.0168	VALID	Positive SARS-CoV-2
241	18.5039	20.4199	13.4743	VALID	Positive SARS-CoV-2
242	19.3559	20.4738	20.2415	VALID	Positive SARS-CoV-2
243	19.2023	20.4876	19.8754	VALID	Positive SARS-CoV-2
244	19.6046	20.5572	20.014	VALID	Positive SARS-CoV-2
245	18.728	20.5702	19.5673	VALID	Positive SARS-CoV-2
246	18.5425	20.6127	19.4934	VALID	Positive SARS-CoV-2
247	19.29	20.6188	20.2947	VALID	Positive SARS-CoV-2
248	20.5948	20.6536	20.7113	VALID	Positive SARS-CoV-2
249	20.4355	20.6585	21.0801	VALID	Positive SARS-CoV-2
250	19.1568	20.709		VALID	Positive SARS-CoV-2
251	19.3559	20.7191	19.7026	VALID	Positive SARS-CoV-2
252	21.0481	20.8043	19.9438	VALID	Positive SARS-CoV-2
253	19.2361	20.9069	19.5738	VALID	Positive SARS-CoV-2
254	19.928	20.9532	20.7019	VALID	Positive SARS-CoV-2
255	19.9994	21.0512	20.6637	VALID	Positive SARS-CoV-2
256	20.6779	21.0571	21.3546	VALID	Positive SARS-CoV-2
257	19.7093	21.1169	20.606	VALID	Positive SARS-CoV-2
258	19.2948	21.1477		VALID	Positive SARS-CoV-2
259	20.1739	21.1728	20.7364	VALID	Positive SARS-CoV-2
260	20.2492	21.1753	20.3292	VALID	Positive SARS-CoV-2
261	20.8667	21.2091	21.2989	VALID	Positive SARS-CoV-2
262	20.3931	21.2268	20.6007	VALID	Positive SARS-CoV-2
263	19.046	21.2518	19.5697	VALID	Positive SARS-CoV-2
264	19.7744	21.2609	19.8395	VALID	Positive SARS-CoV-2
265	22.3519	21.2704	22.6384	VALID	Positive SARS-CoV-2
266	19.6504	21.2957	20.503	VALID	Positive SARS-CoV-2
267	20.2	21.3274	21.5874	VALID	Positive SARS-CoV-2
268	19.9578	21.3435	20.5041	VALID	Positive SARS-CoV-2
269	20.3245	21.3472		VALID	Positive SARS-CoV-2
270	20.3584	21.3708	20.8791	VALID	Positive SARS-CoV-2
271	20.0415	21.3763	21.0648	VALID	Positive SARS-CoV-2
272	19.8804	21.4005	20.5497	VALID	Positive SARS-CoV-2
273	20.3294	21.4179	20.8118	VALID	Positive SARS-CoV-2
274	20.2079	21.5033	20.6601	VALID	Positive SARS-CoV-2
275	20.3538	21.5745	20.7066	VALID	Positive SARS-CoV-2
276	19.7504	21.5856	20.5535	VALID	Positive SARS-CoV-2
277	20.4517	21.6126	20.5963	VALID	Positive SARS-CoV-2
278	20.2163	21.631	20.6396	VALID	Positive SARS-CoV-2
279	20.3102	21.6949		VALID	Positive SARS-CoV-2
280	20.5678	21.7342	21.2919	VALID	Positive SARS-CoV-2
281	21.5693	21.7767	22.5029	VALID	Positive SARS-CoV-2
282	20.8652	21.7779	21.3967	VALID	Positive SARS-CoV-2
283	20.9337	21.7812	21.3227	VALID	Positive SARS-CoV-2
284	21.0078	21.7812		VALID	Positive SARS-CoV-2
285	20.3349	21.8865	21.2539	VALID	Positive SARS-CoV-2
286	20.5608	21.9096	20.7256	VALID	Positive SARS-CoV-2
287	21.0003	21.9139	21.3026	VALID	Positive SARS-CoV-2
288	20.385	21.9176	20.6144	VALID	Positive SARS-CoV-2
289	20.3613	21.9505	20.9787	VALID	Positive SARS-CoV-2
290	21.3436	21.9806	22.118	VALID	Positive SARS-CoV-2
291	22.4008	22.012	22.8694	VALID	Positive SARS-CoV-2
292	21.1058	22.0861		VALID	Positive SARS-CoV-2
293	21.2915	22.1358		VALID	Positive SARS-CoV-2
294	22.3557	22.1573	22.5518	VALID	Positive SARS-CoV-2
295	20.4313	22.1607	21.2237	VALID	Positive SARS-CoV-2
296	21.0275	22.173	21.2546	VALID	Positive SARS-CoV-2
297	21.2581	22.1808		VALID	Positive SARS-CoV-2
298		22.2156	21.5139	VALID	Positive SARS-CoV-2
299	20.5676	22.241	21.5533	VALID	Positive SARS-CoV-2
300	21.963	22.2665	22.6996	VALID	Positive SARS-CoV-2
301	20.5121	22.2674	20.8783	VALID	Positive SARS-CoV-2
302	20.645	22.2688	21.5715	VALID	Positive SARS-CoV-2
303	21.1367	22.2717		VALID	Positive SARS-CoV-2
304	21.8276	22.2821		VALID	Positive SARS-CoV-2
305	21.9858	22.3269	22.7922	VALID	Positive SARS-CoV-2
306	20.7612	22.3776	21.6249	VALID	Positive SARS-CoV-2
307	21.4644	22.4996	21.5317	VALID	Positive SARS-CoV-2
308	22.0402	22.5184		VALID	Positive SARS-CoV-2
309	20.9467	22.5276	21.6809	VALID	Positive SARS-CoV-2
310	20.8819	22.535	22.5638	VALID	Positive SARS-CoV-2
311	21.8698	22.5817	22.7941	VALID	Positive SARS-CoV-2
312	21.1793	22.5977	21.4878	VALID	Positive SARS-CoV-2
313	21.454	22.5993	22.1217	VALID	Positive SARS-CoV-2
314	21.3925	22.6344	21.6549	VALID	Positive SARS-CoV-2
315	21.1575	22.6467	21.6318	VALID	Positive SARS-CoV-2
316	21.9276	22.6589	23.2822	VALID	Positive SARS-CoV-2
317	22.413	22.667	23.3273	VALID	Positive SARS-CoV-2
318	21.2916	22.6834	21.6068	VALID	Positive SARS-CoV-2
319	21.0232	22.6966	21.7345	VALID	Positive SARS-CoV-2
320	22.7323	22.7309	24.8878	VALID	Positive SARS-CoV-2
321	22.4326	22.7846	22.5068	VALID	Positive SARS-CoV-2
322	21.5647	22.7846	21.6466	VALID	Positive SARS-CoV-2
323	21.8449	22.8018		VALID	Positive SARS-CoV-2
324	20.82	22.8243	21.2061	VALID	Positive SARS-CoV-2
325	22.8227	22.8485	23.6294	VALID	Positive SARS-CoV-2
326	23.1735	22.86	23.7916	VALID	Positive SARS-CoV-2
327	21.8863	22.8782	21.8698	VALID	Positive SARS-CoV-2
328	21.5133	22.9118	21.9897	VALID	Positive SARS-CoV-2
329	21.2621	22.9277	21.7721	VALID	Positive SARS-CoV-2
330	21.3195	22.9355	21.569	VALID	Positive SARS-CoV-2
331	21.3308	22.9592	21.8701	VALID	Positive SARS-CoV-2
332	21.7353	22.99	22.4451	VALID	Positive SARS-CoV-2
333	22.9222	23.1417	23.3778	VALID	Positive SARS-CoV-2
334	22.0907	23.1438		VALID	Positive SARS-CoV-2
335	21.3547	23.1456	22.0454	VALID	Positive SARS-CoV-2
336	23.0526	23.165	23.4005	VALID	Positive SARS-CoV-2
337	21.8345	23.2214	22.4062	VALID	Positive SARS-CoV-2
338	19.8937	23.2523	21.2772	VALID	Positive SARS-CoV-2
339	23.4435	23.3272		VALID	Positive SARS-CoV-2
340	19.967	23.3446	33.9919	VALID	Positive SARS-CoV-2
341	22.1361	23.3611	22.4581	VALID	Positive SARS-CoV-2
342	24.1763	23.4552	24.4389	VALID	Positive SARS-CoV-2
343	21.0322	23.522	21.2197	VALID	Positive SARS-CoV-2
344	22.6527	23.5221	22.7737	VALID	Positive SARS-CoV-2
345	22.5907	23.528	23.1395	VALID	Positive SARS-CoV-2
346	24.6682	23.575		VALID	Positive SARS-CoV-2
347	22.0623	23.5947	22.5435	VALID	Positive SARS-CoV-2
348	22.8911	23.6684	23.0281	VALID	Positive SARS-CoV-2
349	22.1396	23.6888	22.3286	VALID	Positive SARS-CoV-2
350	22.2547	23.7419	22.2003	VALID	Positive SARS-CoV-2
351	22.7799	23.7424	23.9772	VALID	Positive SARS-CoV-2
352	23.659	23.743	23.7469	VALID	Positive SARS-CoV-2
353	24.2193	23.7676	24.9482	VALID	Positive SARS-CoV-2
354	22.202	23.8114		VALID	Positive SARS-CoV-2
355	23.4035	23.8278	24.5928	VALID	Positive SARS-CoV-2
356	23.3461	23.8628	24.1496	VALID	Positive SARS-CoV-2
357	23.2608	23.9227		VALID	Positive SARS-CoV-2
358	23.1059	24.1249	23.9156	VALID	Positive SARS-CoV-2
359	24.6704	24.1595	24.3805	VALID	Positive SARS-CoV-2
360	23.8524	24.1907	24.4886	VALID	Positive SARS-CoV-2
361	22.9511	24.2599	23.4684	VALID	Positive SARS-CoV-2
362	23	24.2874		VALID	Positive SARS-CoV-2
363	23.1339	24.3507	23.4477	VALID	Positive SARS-CoV-2
364	23.3026	24.3651	23.6387	VALID	Positive SARS-CoV-2
365	23.3006	24.3999	24.0241	VALID	Positive SARS-CoV-2
366	24.592	24.4287	25.2848	VALID	Positive SARS-CoV-2
367	24.6366	24.4949	25.5837	VALID	Positive SARS-CoV-2
368	23.6819	24.502	23.191	VALID	Positive SARS-CoV-2
369	23.7105	24.5272	23.6369	VALID	Positive SARS-CoV-2
370	22.4893	24.5729	23.0107	VALID	Positive SARS-CoV-2
371	23.6774	24.5924	24.9674	VALID	Positive SARS-CoV-2
372	23.5289	24.6303	23.7762	VALID	Positive SARS-CoV-2
373	23.661	24.699	23.7325	VALID	Positive SARS-CoV-2
374	24.0716	24.7374	23.7588	VALID	Positive SARS-CoV-2
375	23.9212	24.7651	24.2331	VALID	Positive SARS-CoV-2
376	23.4693	24.7896	24.0776	VALID	Positive SARS-CoV-2
377	25.0823	24.8334		VALID	Positive SARS-CoV-2
378	24.0408	24.8523	24.378	VALID	Positive SARS-CoV-2
379	24.7914	24.9001	25.4996	VALID	Positive SARS-CoV-2
380	24.8369	24.934	25.665	VALID	Positive SARS-CoV-2
381	23.8551	24.9522	24.5173	VALID	Positive SARS-CoV-2
382	24.4265	24.9557	24.4758	VALID	Positive SARS-CoV-2
383	24.5428	24.9956	25.3868	VALID	Positive SARS-CoV-2
384	23.8973	25.0394	24.6251	VALID	Positive SARS-CoV-2
385	24.0825	25.1005		VALID	Positive SARS-CoV-2
386	24.4707	25.1577		VALID	Positive SARS-CoV-2
387	25.321	25.1973	25.5962	VALID	Positive SARS-CoV-2
388	25.1278	25.203	24.2522	VALID	Positive SARS-CoV-2
389	24.9616	25.2686	25.5162	VALID	Positive SARS-CoV-2
390	24.8605	25.3147	25.1419	VALID	Positive SARS-CoV-2
391	24.3312	25.3913	25.2438	VALID	Positive SARS-CoV-2
392	24.6227	25.5304	24.7592	VALID	Positive SARS-CoV-2
393	24.7762	25.5396	25.7459	VALID	Positive SARS-CoV-2
394	24.226	25.5599	24.8263	VALID	Positive SARS-CoV-2
395	24.4229	25.6105	25.6511	VALID	Positive SARS-CoV-2
396	26.8672	25.6233	27.3625	VALID	Positive SARS-CoV-2
397	24.5291	25.6534		VALID	Positive SARS-CoV-2
398	25.8385	25.6761	26.5879	VALID	Positive SARS-CoV-2
399	25.1846	25.7065	26.2471	VALID	Positive SARS-CoV-2
400	24.4824	25.7073	24.6026	VALID	Positive SARS-CoV-2
401	24.2882	25.7739		VALID	Positive SARS-CoV-2
402	24.169	25.8563		VALID	Positive SARS-CoV-2
403	24.1329	25.8722	24.6008	VALID	Positive SARS-CoV-2
404	25.1898	25.8751	25.2554	VALID	Positive SARS-CoV-2
405	25.739	25.8868	26.6859	VALID	Positive SARS-CoV-2
406	25.1717	25.8931		VALID	Positive SARS-CoV-2
407	24.9045	25.9261	25.2174	VALID	Positive SARS-CoV-2
408	25.1979	25.9317	26.0672	VALID	Positive SARS-CoV-2
409	25.9253	25.9773	26.6451	VALID	Positive SARS-CoV-2
410	24.8662	25.9824	25.6642	VALID	Positive SARS-CoV-2
411	25.2349	26.0433	24.8663	VALID	Positive SARS-CoV-2
412	25.1859	26.1141	26.1998	VALID	Positive SARS-CoV-2
413	25.9095	26.121	26.2008	VALID	Positive SARS-CoV-2
414	25.2078	26.1725		VALID	Positive SARS-CoV-2
415	25.8245	26.185		VALID	Positive SARS-CoV-2
416	25.087	26.1868	25.7047	VALID	Positive SARS-CoV-2
417	25.2709	26.2745	25.7761	VALID	Positive SARS-CoV-2
418	24.7005	26.2761	25.7388	VALID	Positive SARS-CoV-2
419	24.6154	26.3396	25.8386	VALID	Positive SARS-CoV-2
420	25.8534	26.3514	26.4897	VALID	Positive SARS-CoV-2
421	24.3468	26.3654	24.7932	VALID	Positive SARS-CoV-2
422	26.2709	26.4303	26.8045	VALID	Positive SARS-CoV-2
423	25.3699	26.4531	26.7324	VALID	Positive SARS-CoV-2
424	25.3479	26.4814	25.8133	VALID	Positive SARS-CoV-2
425	24.3467	26.4819	24.7446	VALID	Positive SARS-CoV-2
426	25.5781	26.4836	26.3129	VALID	Positive SARS-CoV-2
427	25.1386	26.5494	25.7143	VALID	Positive SARS-CoV-2
428	25.387	26.5982	25.3081	VALID	Positive SARS-CoV-2
429	26.7778	26.6194	26.8723	VALID	Positive SARS-CoV-2
430	26.4064	26.6453	27.1666	VALID	Positive SARS-CoV-2
431	26.3007	26.6891	26.2682	VALID	Positive SARS-CoV-2
432	25.2497	26.7108	25.7887	VALID	Positive SARS-CoV-2
433	25.7514	26.7426	26.5688	VALID	Positive SARS-CoV-2
434	24.7333	26.7613	25.3023	VALID	Positive SARS-CoV-2
435	25.451	26.7689	25.9055	VALID	Positive SARS-CoV-2
436	24.8462	26.7908	24.8478	VALID	Positive SARS-CoV-2
437	25.7609	26.8318	26.3269	VALID	Positive SARS-CoV-2
438	24.9376	26.8578	25.4525	VALID	Positive SARS-CoV-2
439	19.9383	26.8924		VALID	Positive SARS-CoV-2
440	27.1975	26.9179		VALID	Positive SARS-CoV-2
441	25.7006	26.9607	25.9237	VALID	Positive SARS-CoV-2
442	25.798	26.9695	26.4163	VALID	Positive SARS-CoV-2
443	26.0518	27.0203		VALID	Positive SARS-CoV-2
444	26.6329	27.084	26.832	VALID	Positive SARS-CoV-2
445	26.0747	27.0892		VALID	Positive SARS-CoV-2
446	26.0681	27.1072		VALID	Positive SARS-CoV-2
447	26.0225	27.1301	26.5462	VALID	Positive SARS-CoV-2
448	26.2747	27.1484		VALID	Positive SARS-CoV-2
449	26.1995	27.2123		VALID	Positive SARS-CoV-2
450	26.3004	27.2173	27.3328	VALID	Positive SARS-CoV-2
451		27.2985	26.2963	VALID	Positive SARS-CoV-2
452	27.5104	27.308	27.8371	VALID	Positive SARS-CoV-2
453	25.7904	27.3306	26.0148	VALID	Positive SARS-CoV-2
454	26.4372	27.3404	26.845	VALID	Positive SARS-CoV-2
455	27.2156	27.3478	27.3131	VALID	Positive SARS-CoV-2
456	27.2094	27.3501	27.4765	VALID	Positive SARS-CoV-2
457	26.1204	27.3691	25.4457	VALID	Positive SARS-CoV-2
458	26.1404	27.4139	27.2917	VALID	Positive SARS-CoV-2
459	25.9936	27.5061	26.5469	VALID	Positive SARS-CoV-2
460	26.2571	27.619		VALID	Positive SARS-CoV-2
461	26.1047	27.7667	26.688	VALID	Positive SARS-CoV-2
462	26.8703	27.7873	26.8466	VALID	Positive SARS-CoV-2
463	27.4102	27.8053	27.211	VALID	Positive SARS-CoV-2
464	26.95	27.844	27.1692	VALID	Positive SARS-CoV-2
465	27.5362	27.9085	27.9692	VALID	Positive SARS-CoV-2
466	26.6185	27.9707		VALID	Positive SARS-CoV-2
467	27.5143	28.0439	28.8242	VALID	Positive SARS-CoV-2
468	27.4131	28.0534	28.5971	VALID	Positive SARS-CoV-2
469	27.4761	28.0559		VALID	Positive SARS-CoV-2
470	27.9845	28.0806	28.0474	VALID	Positive SARS-CoV-2
471	26.879	28.1006	27.6082	VALID	Positive SARS-CoV-2
472	27.3076	28.119		VALID	Positive SARS-CoV-2
473	28.3864	28.1205	29.3825	VALID	Positive SARS-CoV-2
474	26.7165	28.1233	27.0207	VALID	Positive SARS-CoV-2
475	27.267	28.15	27.8044	VALID	Positive SARS-CoV-2
476	27.3468	28.2208	28.2717	VALID	Positive SARS-CoV-2
477	27.2017	28.2284	27.3788	VALID	Positive SARS-CoV-2
478	28.5147	28.3352	29.9304	VALID	Positive SARS-CoV-2
479	27.2772	28.3581	27.9999	VALID	Positive SARS-CoV-2
480	27.1856	28.3767	27.3879	VALID	Positive SARS-CoV-2
481	27.8657	28.3836	28.8453	VALID	Positive SARS-CoV-2
482	27.8131	28.3934	28.8417	VALID	Positive SARS-CoV-2
483	27.4428	28.4609	28.3826	VALID	Positive SARS-CoV-2
484	27.1142	28.4954		VALID	Positive SARS-CoV-2
485	28.534	28.6825	29.3699	VALID	Positive SARS-CoV-2
486	27.8669	28.7089	27.8944	VALID	Positive SARS-CoV-2
487	26.9842	28.7343	26.8564	VALID	Positive SARS-CoV-2
488	28.0362	28.7359		VALID	Positive SARS-CoV-2
489	27.4879	28.7902	27.3042	VALID	Positive SARS-CoV-2
490	28.5813	28.7977	29.9048	VALID	Positive SARS-CoV-2
491	28.581	28.8104		VALID	Positive SARS-CoV-2
492	28.8746	28.9158	29.4463	VALID	Positive SARS-CoV-2
493	29.0665	28.9227	30.5121	VALID	Positive SARS-CoV-2
494	18.5889	29.0203	26.1324	VALID	Positive SARS-CoV-2
495	28.5542	29.0336		VALID	Positive SARS-CoV-2
496	28.7285	29.0578	29.6245	VALID	Positive SARS-CoV-2
497	29.1057	29.1309	29.9123	VALID	Positive SARS-CoV-2
498	29.7633	29.1427	30.8946	VALID	Positive SARS-CoV-2
499	28.8222	29.1757	29.6571	VALID	Positive SARS-CoV-2
500	28.1839	29.183		VALID	Positive SARS-CoV-2
501	28.7547	29.2061	29.418	VALID	Positive SARS-CoV-2
502	27.9257	29.3123	28.211	VALID	Positive SARS-CoV-2
503	28.5579	29.3271	29.2495	VALID	Positive SARS-CoV-2
504	28.6863	29.3278	29.241	VALID	Positive SARS-CoV-2
505	28.773	29.3419	29.1562	VALID	Positive SARS-CoV-2
506	28.9513	29.3909	28.9512	VALID	Positive SARS-CoV-2
507	28.1972	29.4024	28.3054	VALID	Positive SARS-CoV-2
508	29.6166	29.5244	30.2181	VALID	Positive SARS-CoV-2
509	28.4365	29.5571	28.9182	VALID	Positive SARS-CoV-2
510	25.211	29.6075		VALID	Positive SARS-CoV-2
511	29.1936	29.6568	29.8934	VALID	Positive SARS-CoV-2
512	29.8408	29.6696	30.2024	VALID	Positive SARS-CoV-2
513	29.504	29.7738	30.1538	VALID	Positive SARS-CoV-2
514	29.2139	29.8112	29.6555	VALID	Positive SARS-CoV-2
515	29.1497	29.8387	30.4629	VALID	Positive SARS-CoV-2
516	29.587	29.8453	30.6564	VALID	Positive SARS-CoV-2
517	29.2907	29.8636	29.8662	VALID	Positive SARS-CoV-2
518	29.8986	29.8674	30.1388	VALID	Positive SARS-CoV-2
519	29.1621	29.8823	29.8513	VALID	Positive SARS-CoV-2
520	28.9167	29.8987		VALID	Positive SARS-CoV-2
521	29.1017	29.9026	29.2803	VALID	Positive SARS-CoV-2
522	28.7061	29.9471	29.5751	VALID	Positive SARS-CoV-2
523	29.3732	30.0294		VALID	Positive SARS-CoV-2
524	28.4187	30.0948	29.3245	VALID	Positive SARS-CoV-2
525	29.4926	30.1713	30.213	VALID	Positive SARS-CoV-2
526	30.0442	30.2096	30.4656	VALID	Positive SARS-CoV-2
527	28.1342	30.2407	28.4364	VALID	Positive SARS-CoV-2
528	29.6658	30.2422		VALID	Positive SARS-CoV-2
529	29.136	30.2671	27.1599	VALID	Positive SARS-CoV-2
530	29.2896	30.3931		VALID	Positive SARS-CoV-2
531	31.365	30.672	31.6719	VALID	Positive SARS-CoV-2
532	29.6226	30.6983	31.1638	VALID	Positive SARS-CoV-2
533	30.0631	30.9146	32.2827	VALID	Positive SARS-CoV-2
534	29.9779	30.9227		VALID	Positive SARS-CoV-2
535	30.803	30.9726	32.1743	VALID	Positive SARS-CoV-2
536	30.4931	31.0255	32.6317	VALID	Positive SARS-CoV-2
537	30.5727	31.0346	31.8464	VALID	Positive SARS-CoV-2
538	31.1013	31.1327	32.1333	VALID	Positive SARS-CoV-2
539	31.6395	31.187	31.5164	VALID	Positive SARS-CoV-2
540	30.4355	31.3173	30.9413	VALID	Positive SARS-CoV-2
541	33.8425	31.4024	34.1797	VALID	Positive SARS-CoV-2
542	31.6366	31.4802	32.1725	VALID	Positive SARS-CoV-2
543	30.3181	31.5448		VALID	Positive SARS-CoV-2
544	30.0439	31.5608		VALID	Positive SARS-CoV-2
545	31.5868	31.5863	32.5328	VALID	Positive SARS-CoV-2
546	30.0793	31.6152		VALID	Positive SARS-CoV-2
547	31.1941	31.6866		VALID	Positive SARS-CoV-2
548	31.4833	31.7728	33.5327	VALID	Positive SARS-CoV-2
549	30.9616	31.8702		VALID	Positive SARS-CoV-2
550	31.6287	31.9399	32.7515	VALID	Positive SARS-CoV-2
551	30.8559	31.9511	32.5955	VALID	Positive SARS-CoV-2
552	32.5537	32.0217	33.2593	VALID	Positive SARS-CoV-2
553	31.73	32.1083	33.3092	VALID	Positive SARS-CoV-2
554	31.8474	32.1103	33.3061	VALID	Positive SARS-CoV-2
555	33.3932	32.2261	39.2217	VALID	Positive SARS-CoV-2
556	30.9719	32.306	31.3893	VALID	Positive SARS-CoV-2
557		32.4296	33.6859	VALID	Positive SARS-CoV-2
558	31.9306	32.5356	33.2104	VALID	Positive SARS-CoV-2
559		32.5724	36.3507	VALID	Positive SARS-CoV-2
560	31.9959	32.6101	33.011	VALID	Positive SARS-CoV-2
561	31.8772	32.62		VALID	Positive SARS-CoV-2
562	30.915	32.6385	25.8075	VALID	Positive SARS-CoV-2
563	31.4961	32.7333		VALID	Positive SARS-CoV-2
564	33.2995	32.7496	33.2563	VALID	Positive SARS-CoV-2
565	33.7149	32.8146		VALID	Positive SARS-CoV-2
566	32.1545	32.8203	31.0344	VALID	Positive SARS-CoV-2
567	31.5278	32.8324		VALID	Positive SARS-CoV-2
568	31.4011	32.8706		VALID	Positive SARS-CoV-2
569	31.48	32.9036		VALID	Positive SARS-CoV-2
570	27.2417	32.91	29.7723	VALID	Positive SARS-CoV-2
571	37.939	32.911	36.1809	VALID	Positive SARS-CoV-2
572	31.8466	33.1642	31.9536	VALID	Positive SARS-CoV-2
573	32.317	33.1647		VALID	Positive SARS-CoV-2
574	32.3447	33.1721	32.2903	VALID	Positive SARS-CoV-2
575	33.2857	33.1869	33.3749	VALID	Positive SARS-CoV-2
576	32.25	33.3378		VALID	Positive SARS-CoV-2
577	33.7844	33.4062	34.0649	VALID	Positive SARS-CoV-2
578	32.2189	33.4069		VALID	Positive SARS-CoV-2
579	32.6187	33.4363	34.4207	VALID	Positive SARS-CoV-2
580		33.4496	36.4612	VALID	Positive SARS-CoV-2
581	32.8178	33.5742	33.4238	VALID	Positive SARS-CoV-2
582	32.0163	33.6626	39.8084	VALID	Positive SARS-CoV-2
583		33.672	36.0785	VALID	Positive SARS-CoV-2
584	32.8303	33.6853	32.9535	VALID	Positive SARS-CoV-2
585	32.9759	33.7077		VALID	Positive SARS-CoV-2
586	34.352	33.7615	35.2237	VALID	Positive SARS-CoV-2
587	34.2848	33.8076		VALID	Positive SARS-CoV-2
588	32.9624	33.8239	32.8444	VALID	Positive SARS-CoV-2
589	30.7385	33.8339	32.2987	VALID	Positive SARS-CoV-2
590	33.4593	33.87	35.8071	VALID	Positive SARS-CoV-2
591	34.3342	33.9651	33.3861	VALID	Positive SARS-CoV-2
592	33.3075	34.0118		VALID	Positive SARS-CoV-2
593	33.1352	34.0899		VALID	Positive SARS-CoV-2
594	33.211	34.1183		VALID	Positive SARS-CoV-2
595	33.9803	34.231	36.4844	VALID	Positive SARS-CoV-2
596	36.4906	34.2658		VALID	Positive SARS-CoV-2
597		34.3087	36.5122	VALID	Positive SARS-CoV-2
598	34.0507	34.405		VALID	Positive SARS-CoV-2
599	34.8873	34.4075	35.6253	VALID	Positive SARS-CoV-2
600	33.8372	34.5026	35.7038	VALID	Positive SARS-CoV-2
601	32.4403	34.6071	33.2318	VALID	Positive SARS-CoV-2
602	33.1325	34.6351		VALID	Positive SARS-CoV-2
603	34.2466	34.6601		VALID	Positive SARS-CoV-2
604	33.5372	34.7792		VALID	Positive SARS-CoV-2
605	33.3049	34.8074		VALID	Positive SARS-CoV-2
606	33.9904	34.8228		VALID	Positive SARS-CoV-2
607	37.0894	35.0295	35.0316	VALID	Positive SARS-CoV-2
608	34.9648	35.2114	35.7601	VALID	Positive SARS-CoV-2
609	34.0423	35.2505	35.0823	VALID	Positive SARS-CoV-2
610	34.3265	35.4241		VALID	Positive SARS-CoV-2
611	33.5228	35.7614	34.3284	VALID	Positive SARS-CoV-2
612	34.2577	35.7982		VALID	Positive SARS-CoV-2
613	34.3515	35.8602		VALID	Positive SARS-CoV-2
614	34.3955	35.872		VALID	Positive SARS-CoV-2
615	35.1083	35.9473	36.7894	VALID	Positive SARS-CoV-2
616	34.7205	36.254	39.8521	VALID	Positive SARS-CoV-2
617	35.2978	36.3839		VALID	Positive SARS-CoV-2
618	35.6793	36.4019	35.8585	VALID	Positive SARS-CoV-2
619	34.54	36.4341	38.6303	VALID	Positive SARS-CoV-2
620	34.281	36.5265	36.9913	VALID	Positive SARS-CoV-2
621	14.4536	36.728		VALID	Positive SARS-CoV-2
622	36.7132	36.7698	37.1883	VALID	Positive SARS-CoV-2
623	36.0934	36.8312	37.3429	VALID	Positive SARS-CoV-2
624	36.4242	36.8803	37.1733	VALID	Positive SARS-CoV-2
625	36.0088	36.9141	36.7608	VALID	Positive SARS-CoV-2
626	36.923	36.9389	37.6881	VALID	Positive SARS-CoV-2
627	36.1124	36.9642	36.5821	VALID	Positive SARS-CoV-2
628	33.5972	39.3078	36.1261	VALID	Positive SARS-CoV-2
629	33.3799		34.8052	VALID	Positive SARS-CoV-2
630	31.0212		31.8479	VALID	Positive SARS-CoV-2
631	26.1209		26.2772	VALID	Positive SARS-CoV-2
632	10.1327		10.432	VALID	Positive SARS-CoV-2
633	16.6823		16.3851	VALID	Positive SARS-CoV-2
634	31.2155		31.3436	VALID	Positive SARS-CoV-2
635	32.7436		32.8212	VALID	Positive SARS-CoV-2
636	12.1385		12.4713	VALID	Positive SARS-CoV-2
637	19.6242		19.5329	VALID	Positive SARS-CoV-2
638	19.0703		19.4581	VALID	Positive SARS-CoV-2
639	13.0469		13.2286	VALID	Positive SARS-CoV-2
640	19.1048		19.1985	VALID	Positive SARS-CoV-2
641	24.8101		24.5564	VALID	Positive SARS-CoV-2
